# Supplementary material for: Definition of treatment-resistant late-life depression: Conclusions from a European Task Force Delphi process
Source: Eur Psychiatry. 2026 Jun 2;69(1):e68. doi: 10.1192/j.eurpsy.2026.12228 (PMC13359010; doi:10.1192/j.eurpsy.2026.12228)
Supplement: Pozuelo Moyano et al. supplementary material [file S0924933826122287sup001.zip]

Archive with 3 entries (3 files):
- Supplementary Material CREDES rec. Task force TRLLD.docx
- Supplementary Table S2.docx
- Supplementary_Table_S3_non_consensus_items_revisedproofs.docx
